# Supplementary material for: Autoxidation of 4-Hydrazinylquinolin-2(1H)-one; Synthesis of Pyridazino[4,3-c:5,6-c′]diquinoline-6,7(5H,8H)-diones
Source: Molecules. 2022 Mar 25;27(7):2125. doi: 10.3390/molecules27072125 (PMC9000902; doi:10.3390/molecules27072125)
Supplement: Supplementary file 1 [file molecules-27-02125-s001.zip]

Archive with 1 entries (1 files):
- molecules-1613746-supplementary.pdf
